# Supplementary material for: Antibiotic Susceptibility Surveillance in the Punjab Province of Pakistan: Findings and Implications
Source: Medicina (Kaunas). 2023 Jun 28;59(7):1215. doi: 10.3390/medicina59071215 (PMC10383515; doi:10.3390/medicina59071215)
Supplement: Supplementary file 1 [file medicina-59-01215-s001.zip]

Archive with 1 entries (1 files):
- medicina-2444495-supplementary.pdf
